# Supplementary material for: Confirmation of the shell-boring oyster parasite Polydora websteri (Polychaeta: Spionidae) in Washington State, USA
Source: Sci Rep. 2020 Mar 3;10:3961. doi: 10.1038/s41598-020-60805-w (PMC7054429; doi:10.1038/s41598-020-60805-w)
Supplement: Supplementary file 1 — Supplementary Dataset 1. [file 41598_2020_60805_MOESM1_ESM.xlsx]

## Sheet: Sheet1
oyster id	location	latitude	longitude	collection date	indiv	valve	blisters	burrows	marks	length (x_mm)	height (y_mm)
30Aug2017_Totten_Oyster1	Totten Inlet	47.1478	-123.072	2017-08-30	1	R	0	0	0	66.83	117.71
30Aug2017_Totten_Oyster1	Totten Inlet	47.1478	-123.072	2017-08-30	1	L	0	0	0	75.64	131.32
30Aug2017_Totten_Oyster2	Totten Inlet	47.1478	-123.072	2017-08-30	2	R	0	0	0	63.06	118.4
30Aug2017_Totten_Oyster2	Totten Inlet	47.1478	-123.072	2017-08-30	2	L	0	0	0	72.4	134.43
30Aug2017_Totten_Oyster3	Totten Inlet	47.1478	-123.072	2017-08-30	3	R	0	0	0	65.25	120.19
30Aug2017_Totten_Oyster3	Totten Inlet	47.1478	-123.072	2017-08-30	3	L	0	0	0	68.54	139.14
30Aug2017_Totten_Oyster4	Totten Inlet	47.1478	-123.072	2017-08-30	4	R	0	0	0	68.58	114.23
30Aug2017_Totten_Oyster4	Totten Inlet	47.1478	-123.072	2017-08-30	4	L	0	0	0	78.78	127.21
30Aug2017_Totten_Oyster5	Totten Inlet	47.1478	-123.072	2017-08-30	5	R	0	0	0	60.75	110.82
30Aug2017_Totten_Oyster5	Totten Inlet	47.1478	-123.072	2017-08-30	5	L	0	0	0	64.94	127.02
30Aug2017_Totten_Oyster6	Totten Inlet	47.1478	-123.072	2017-08-30	6	R	0	0	0	79.69	126.58
30Aug2017_Totten_Oyster6	Totten Inlet	47.1478	-123.072	2017-08-30	6	L	0	0	0	82.74	140.74
30Aug2017_Totten_Oyster7	Totten Inlet	47.1478	-123.072	2017-08-30	7	R	0	yes	yes	59.32	123.87
30Aug2017_Totten_Oyster7	Totten Inlet	47.1478	-123.072	2017-08-30	7	L	0	yes	yes	62.21	133.98
30Aug2017_Totten_Oyster8	Totten Inlet	47.1478	-123.072	2017-08-30	8	R	0	0	0	60.55	110.83
30Aug2017_Totten_Oyster8	Totten Inlet	47.1478	-123.072	2017-08-30	8	L	0	0	0	70.07	128.97
30Aug2017_Totten_Oyster9	Totten Inlet	47.1478	-123.072	2017-08-30	9	R	0	0	0	68.99	119.91
30Aug2017_Totten_Oyster9	Totten Inlet	47.1478	-123.072	2017-08-30	9	L	0	0	0	72.5	134.78
30Aug2017_Totten_Oyster10	Totten Inlet	47.1478	-123.072	2017-08-30	10	R	0	0	0	75.8	110.16
30Aug2017_Totten_Oyster10	Totten Inlet	47.1478	-123.072	2017-08-30	10	L	0	0	0	80.54	121.67
30Aug2017_Totten_Oyster11	Totten Inlet	47.1478	-123.072	2017-08-30	11	R	0	0	0	72.31	108.43
30Aug2017_Totten_Oyster11	Totten Inlet	47.1478	-123.072	2017-08-30	11	L	0	0	0	78.27	126.41
30Aug2017_Totten_Oyster12	Totten Inlet	47.1478	-123.072	2017-08-30	12	R	0	0	0	55.69	115.25
30Aug2017_Totten_Oyster12	Totten Inlet	47.1478	-123.072	2017-08-30	12	L	0	0	0	64.5	129.4
30Aug2017_Totten_Oyster13	Totten Inlet	47.1478	-123.072	2017-08-30	13	R	0	0	0	67.1	108.47
30Aug2017_Totten_Oyster13	Totten Inlet	47.1478	-123.072	2017-08-30	13	L	0	0	0	73.46	127.01
30Aug2017_Totten_Oyster14	Totten Inlet	47.1478	-123.072	2017-08-30	14	R	0	0	0	68.14	108.71
30Aug2017_Totten_Oyster14	Totten Inlet	47.1478	-123.072	2017-08-30	14	L	0	0	0	72.69	117.25
30Aug2017_Totten_Oyster15	Totten Inlet	47.1478	-123.072	2017-08-30	15	R	0	0	0	66.31	107.52
30Aug2017_Totten_Oyster15	Totten Inlet	47.1478	-123.072	2017-08-30	15	L	0	0	0	75.56	127.35
30Aug2017_Totten_Oyster16	Totten Inlet	47.1478	-123.072	2017-08-30	16	R	0	0	0	70.14	106.32
30Aug2017_Totten_Oyster16	Totten Inlet	47.1478	-123.072	2017-08-30	16	L	0	0	0	83.18	124.91
30Aug2017_Totten_Oyster17	Totten Inlet	47.1478	-123.072	2017-08-30	17	R	0	0	0	64.5	103.53
30Aug2017_Totten_Oyster17	Totten Inlet	47.1478	-123.072	2017-08-30	17	L	0	0	0	68.19	123.14
30Aug2017_Totten_Oyster18	Totten Inlet	47.1478	-123.072	2017-08-30	18	R	0	0	0	72.4	106.17
30Aug2017_Totten_Oyster18	Totten Inlet	47.1478	-123.072	2017-08-30	18	L	0	0	0	71.71	118.81
30Aug2017_Totten_Oyster19	Totten Inlet	47.1478	-123.072	2017-08-30	19	R	0	0	0	81.5	117.7
30Aug2017_Totten_Oyster19	Totten Inlet	47.1478	-123.072	2017-08-30	19	L	0	0	0	88.74	126.41
30Aug2017_Totten_Oyster20	Totten Inlet	47.1478	-123.072	2017-08-30	20	R	0	0	0	69.04	109.06
30Aug2017_Totten_Oyster20	Totten Inlet	47.1478	-123.072	2017-08-30	20	L	0	0	0	69.17	123.37
30Aug2017_Totten_Oyster21	Totten Inlet	47.1478	-123.072	2017-08-30	21	R	0	0	0	66.15	112.92
30Aug2017_Totten_Oyster21	Totten Inlet	47.1478	-123.072	2017-08-30	21	L	0	0	0	74.42	120.74
30Aug2017_Totten_Oyster22	Totten Inlet	47.1478	-123.072	2017-08-30	22	R	0	0	0	66.13	121.36
30Aug2017_Totten_Oyster22	Totten Inlet	47.1478	-123.072	2017-08-30	22	L	0	0	0	75.72	135.22
30Aug2017_Totten_Oyster23	Totten Inlet	47.1478	-123.072	2017-08-30	23	R	0	0	0	75.52	97.03
30Aug2017_Totten_Oyster23	Totten Inlet	47.1478	-123.072	2017-08-30	23	L	0	0	0	79.36	112.73
30Aug2017_Totten_Oyster24	Totten Inlet	47.1478	-123.072	2017-08-30	24	R	yes	0	0	71.59	97.56
30Aug2017_Totten_Oyster24	Totten Inlet	47.1478	-123.072	2017-08-30	24	L	0	yes	0	79.39	111.56
30Aug2017_Totten_Oyster25	Totten Inlet	47.1478	-123.072	2017-08-30	25	R	0	0	0	83.64	129.14
30Aug2017_Totten_Oyster25	Totten Inlet	47.1478	-123.072	2017-08-30	25	L	0	0	0	88.77	136.91
11Sept2017_Totten_Oyster1	Totten Inlet	47.1478	-123.072	2017-09-11	1	R	0	0	0	48.96	80.3
11Sept2017_Totten_Oyster1	Totten Inlet	47.1478	-123.072	2017-09-11	1	L	0	0	0	51.71	90.78
11Sept2017_Totten_Oyster2	Totten Inlet	47.1478	-123.072	2017-09-11	2	R	0	0	0	52.95	73.93
11Sept2017_Totten_Oyster2	Totten Inlet	47.1478	-123.072	2017-09-11	2	L	0	0	0	58.01	86.96
11Sept2017_Totten_Oyster3	Totten Inlet	47.1478	-123.072	2017-09-11	3	R	0	0	0	50.8	46.25
11Sept2017_Totten_Oyster3	Totten Inlet	47.1478	-123.072	2017-09-11	3	L	0	0	0	52.5	88.71
11Sept2017_Totten_Oyster4	Totten Inlet	47.1478	-123.072	2017-09-11	4	R	0	0	0	40.32	69.54
11Sept2017_Totten_Oyster4	Totten Inlet	47.1478	-123.072	2017-09-11	4	L	0	0	0	46.46	84.54
11Sept2017_Totten_Oyster5	Totten Inlet	47.1478	-123.072	2017-09-11	5	R	0	0	0	53.25	80.93
11Sept2017_Totten_Oyster5	Totten Inlet	47.1478	-123.072	2017-09-11	5	L	0	0	0	56.68	85.61
11Sept2017_Totten_Oyster6	Totten Inlet	47.1478	-123.072	2017-09-11	6	R	0	0	0	58.26	87.8
11Sept2017_Totten_Oyster6	Totten Inlet	47.1478	-123.072	2017-09-11	6	L	0	0	0	58.07	97.08
11Sept2017_Totten_Oyster7	Totten Inlet	47.1478	-123.072	2017-09-11	7	R	0	0	0	59.57	75.05
11Sept2017_Totten_Oyster7	Totten Inlet	47.1478	-123.072	2017-09-11	7	L	0	0	0	63.85	83.99
11Sept2017_Totten_Oyster8	Totten Inlet	47.1478	-123.072	2017-09-11	8	R	0	0	0	48.21	65.05
11Sept2017_Totten_Oyster8	Totten Inlet	47.1478	-123.072	2017-09-11	8	L	0	0	0	53.23	72.14
11Sept2017_Totten_Oyster9	Totten Inlet	47.1478	-123.072	2017-09-11	9	R	0	0	0	45.45	77.83
11Sept2017_Totten_Oyster9	Totten Inlet	47.1478	-123.072	2017-09-11	9	L	0	0	0	48.77	88.67
11Sept2017_Totten_Oyster10	Totten Inlet	47.1478	-123.072	2017-09-11	10	R	0	0	0	59.7	88.09
11Sept2017_Totten_Oyster10	Totten Inlet	47.1478	-123.072	2017-09-11	10	L	0	0	0	65.82	103.16
11Sept2017_Totten_Oyster11	Totten Inlet	47.1478	-123.072	2017-09-11	11	R	0	0	0	48.25	64.88
11Sept2017_Totten_Oyster11	Totten Inlet	47.1478	-123.072	2017-09-11	11	L	0	0	0	52.17	76.24
11Sept2017_Totten_Oyster12	Totten Inlet	47.1478	-123.072	2017-09-11	12	R	0	0	0	53.51	71.56
11Sept2017_Totten_Oyster12	Totten Inlet	47.1478	-123.072	2017-09-11	12	L	0	0	0	60.96	83.37
11Sept2017_Totten_Oyster13	Totten Inlet	47.1478	-123.072	2017-09-11	13	R	0	0	0	65.67	81.3
11Sept2017_Totten_Oyster13	Totten Inlet	47.1478	-123.072	2017-09-11	13	L	0	0	0	67.37	91.4
11Sept2017_Totten_Oyster14	Totten Inlet	47.1478	-123.072	2017-09-11	14	R	0	0	0	86.61	64.2
11Sept2017_Totten_Oyster14	Totten Inlet	47.1478	-123.072	2017-09-11	14	L	0	0	0	93.4	66.43
11Sept2017_Totten_Oyster15	Totten Inlet	47.1478	-123.072	2017-09-11	15	R	0	0	0	58.75	73.75
11Sept2017_Totten_Oyster15	Totten Inlet	47.1478	-123.072	2017-09-11	15	L	0	0	0	58.93	83.22
11Sept2017_Totten_Oyster16	Totten Inlet	47.1478	-123.072	2017-09-11	16	R	0	0	0	50.07	66
11Sept2017_Totten_Oyster16	Totten Inlet	47.1478	-123.072	2017-09-11	16	L	0	0	0	53.96	52.99
11Sept2017_Totten_Oyster17	Totten Inlet	47.1478	-123.072	2017-09-11	17	R	0	0	0	56.46	87.9
11Sept2017_Totten_Oyster17	Totten Inlet	47.1478	-123.072	2017-09-11	17	L	0	0	0	59.86	98.42
11Sept2017_Totten_Oyster18	Totten Inlet	47.1478	-123.072	2017-09-11	18	R	0	0	0	57.78	77.78
11Sept2017_Totten_Oyster18	Totten Inlet	47.1478	-123.072	2017-09-11	18	L	0	0	0	57.88	56.75
11Sept2017_Totten_Oyster19	Totten Inlet	47.1478	-123.072	2017-09-11	19	R	0	0	0	61.6	88.26
11Sept2017_Totten_Oyster19	Totten Inlet	47.1478	-123.072	2017-09-11	19	L	yes	0	0	67.25	93.7
11Sept2017_Totten_Oyster20	Totten Inlet	47.1478	-123.072	2017-09-11	20	R	0	0	0	44.46	79.84
11Sept2017_Totten_Oyster20	Totten Inlet	47.1478	-123.072	2017-09-11	20	L	0	0	0	50.98	94.41
11Sept2017_Totten_Oyster21	Totten Inlet	47.1478	-123.072	2017-09-11	21	R	0	0	0	56.49	79.32
11Sept2017_Totten_Oyster21	Totten Inlet	47.1478	-123.072	2017-09-11	21	L	0	0	0	60.41	17.62
11Sept2017_Totten_Oyster22	Totten Inlet	47.1478	-123.072	2017-09-11	22	R	0	0	0	55.38	64.64
11Sept2017_Totten_Oyster22	Totten Inlet	47.1478	-123.072	2017-09-11	22	L	0	0	0	55.88	75.39
11Sept2017_Totten_Oyster23	Totten Inlet	47.1478	-123.072	2017-09-11	23	R	0	0	0	51.96	78.97
11Sept2017_Totten_Oyster23	Totten Inlet	47.1478	-123.072	2017-09-11	23	L	0	0	0	56.86	87.57
11Sept2017_Totten_Oyster24	Totten Inlet	47.1478	-123.072	2017-09-11	24	R	0	0	0	62.56	73.61
11Sept2017_Totten_Oyster24	Totten Inlet	47.1478	-123.072	2017-09-11	24	L	0	0	0	62.43	80.8
18Sept2017_Totten_Oyster1	Totten Inlet	47.1478	-123.072	2017-09-18	1	R	0	yes	0	45.8	74.87
18Sept2017_Totten_Oyster1	Totten Inlet	47.1478	-123.072	2017-09-18	1	L	0	yes	0	47.7	87.66
18Sept2017_Totten_Oyster2	Totten Inlet	47.1478	-123.072	2017-09-18	2	R	0	yes	0	41.97	68.1
18Sept2017_Totten_Oyster2	Totten Inlet	47.1478	-123.072	2017-09-18	2	L	0	0	0	41.94	79.01
18Sept2017_Totten_Oyster3	Totten Inlet	47.1478	-123.072	2017-09-18	3	R	0	yes	0	52.37	70.87
18Sept2017_Totten_Oyster3	Totten Inlet	47.1478	-123.072	2017-09-18	3	L	yes	yes	0	48.87	72.9
18Sept2017_Totten_Oyster4	Totten Inlet	47.1478	-123.072	2017-09-18	4	R	0	yes	0	48.73	69.88
18Sept2017_Totten_Oyster4	Totten Inlet	47.1478	-123.072	2017-09-18	4	L	0	yes	0	53.07	75.95
18Sept2017_Totten_Oyster5	Totten Inlet	47.1478	-123.072	2017-09-18	5	R	0	yes	0	45.47	65.89
18Sept2017_Totten_Oyster5	Totten Inlet	47.1478	-123.072	2017-09-18	5	L	0	yes	0	52.41	72.63
18Sept2017_Totten_Oyster6	Totten Inlet	47.1478	-123.072	2017-09-18	6	R	0	0	0	47.34	70.74
18Sept2017_Totten_Oyster6	Totten Inlet	47.1478	-123.072	2017-09-18	6	L	yes	0	0	48.62	70.57
18Sept2017_Totten_Oyster7	Totten Inlet	47.1478	-123.072	2017-09-18	7	R	yes	yes	0	46.32	64.6
18Sept2017_Totten_Oyster7	Totten Inlet	47.1478	-123.072	2017-09-18	7	L	0	0	0	48.17	72.53
18Sept2017_Totten_Oyster8	Totten Inlet	47.1478	-123.072	2017-09-18	8	R	0	0	0	47.13	56.45
18Sept2017_Totten_Oyster8	Totten Inlet	47.1478	-123.072	2017-09-18	8	L	0	0	0	50.62	69.21
18Sept2017_Totten_Oyster9	Totten Inlet	47.1478	-123.072	2017-09-18	9	R	0	yes	0	51.4	63.3
18Sept2017_Totten_Oyster9	Totten Inlet	47.1478	-123.072	2017-09-18	9	L	0	yes	0	53.16	71.18
18Sept2017_Totten_Oyster10	Totten Inlet	47.1478	-123.072	2017-09-18	10	R	0	0	0	47.88	73.54
18Sept2017_Totten_Oyster10	Totten Inlet	47.1478	-123.072	2017-09-18	10	L	0	yes	0	46.68	81.37
18Sept2017_Totten_Oyster11	Totten Inlet	47.1478	-123.072	2017-09-18	11	R	0	yes	0	34.06	64.11
18Sept2017_Totten_Oyster11	Totten Inlet	47.1478	-123.072	2017-09-18	11	L	0	yes	0	47.82	79
18Sept2017_Totten_Oyster12	Totten Inlet	47.1478	-123.072	2017-09-18	12	R	0	yes	0	39.68	70.53
18Sept2017_Totten_Oyster12	Totten Inlet	47.1478	-123.072	2017-09-18	12	L	0	yes	0	52.11	89.31
18Sept2017_Totten_Oyster13	Totten Inlet	47.1478	-123.072	2017-09-18	13	R	0	yes	0	56.76	67.33
18Sept2017_Totten_Oyster13	Totten Inlet	47.1478	-123.072	2017-09-18	13	L	0	0	0	58.71	68.36
18Sept2017_Totten_Oyster14	Totten Inlet	47.1478	-123.072	2017-09-18	14	R	0	yes	0	51.01	60.7
18Sept2017_Totten_Oyster14	Totten Inlet	47.1478	-123.072	2017-09-18	14	L	0	yes	0	54.3	67.31
18Sept2017_Totten_Oyster15	Totten Inlet	47.1478	-123.072	2017-09-18	15	R	0	0	0	48.2	72.08
18Sept2017_Totten_Oyster15	Totten Inlet	47.1478	-123.072	2017-09-18	15	L	0	0	0	50.1	74.94
18Sept2017_Totten_Oyster16	Totten Inlet	47.1478	-123.072	2017-09-18	16	R	0	0	0	50.01	71.51
18Sept2017_Totten_Oyster16	Totten Inlet	47.1478	-123.072	2017-09-18	16	L	yes	0	0	53.66	80.58
18Sept2017_Totten_Oyster17	Totten Inlet	47.1478	-123.072	2017-09-18	17	R	0	0	0	56.05	71.2
18Sept2017_Totten_Oyster17	Totten Inlet	47.1478	-123.072	2017-09-18	17	L	0	0	0	61.09	81.04
18Sept2017_Totten_Oyster18	Totten Inlet	47.1478	-123.072	2017-09-18	18	R	yes	yes	0	53.92	69.98
18Sept2017_Totten_Oyster18	Totten Inlet	47.1478	-123.072	2017-09-18	18	L	0	yes	0	54.5	79.71
18Sept2017_Totten_Oyster19	Totten Inlet	47.1478	-123.072	2017-09-18	19	R	0	0	0	47.71	70.67
18Sept2017_Totten_Oyster19	Totten Inlet	47.1478	-123.072	2017-09-18	19	L	0	yes	0	49.99	79.75
18Sept2017_Totten_Oyster20	Totten Inlet	47.1478	-123.072	2017-09-18	20	R	0	yes	0	47.16	61.4
18Sept2017_Totten_Oyster20	Totten Inlet	47.1478	-123.072	2017-09-18	20	L	0	0	0	53.34	68.23
18Sept2017_Totten_Oyster21	Totten Inlet	47.1478	-123.072	2017-09-18	21	R	0	yes	0	46.06	67.15
18Sept2017_Totten_Oyster21	Totten Inlet	47.1478	-123.072	2017-09-18	21	L	0	yes	0	49.58	76.08
18Sept2017_Totten_Oyster22	Totten Inlet	47.1478	-123.072	2017-09-18	22	R	0	yes	0	48.35	73.88
18Sept2017_Totten_Oyster22	Totten Inlet	47.1478	-123.072	2017-09-18	22	L	0	yes	0	49.94	83.85
18Sept2017_Totten_Oyster23	Totten Inlet	47.1478	-123.072	2017-09-18	23	R	0	0	0	62.13	74.16
18Sept2017_Totten_Oyster23	Totten Inlet	47.1478	-123.072	2017-09-18	23	L	0	yes	0	61.81	85.15
18Sept2017_Totten_Oyster24	Totten Inlet	47.1478	-123.072	2017-09-18	24	R	0	0	0	39.65	72.17
18Sept2017_Totten_Oyster24	Totten Inlet	47.1478	-123.072	2017-09-18	24	L	yes	0	0	47.96	75.58
18Sept2017_Totten_Oyster25	Totten Inlet	47.1478	-123.072	2017-09-18	25	R	0	yes	0	58.97	73.99
18Sept2017_Totten_Oyster25	Totten Inlet	47.1478	-123.072	2017-09-18	25	L	0	yes	0	71.31	84.43
3Oct2017_Oakland_Oyster1	Oakland Bay	47.2339	-123.089	2017-10-03	1	R	0	0	0	80.46	51.75
3Oct2017_Oakland_Oyster1	Oakland Bay	47.2339	-123.089	2017-10-03	1	L	0	0	0	91.48	55.14
3Oct2017_Oakland_Oyster2	Oakland Bay	47.2339	-123.089	2017-10-03	2	R	yes	0	0	46.65	62.72
3Oct2017_Oakland_Oyster2	Oakland Bay	47.2339	-123.089	2017-10-03	2	L	yes	0	0	49.78	73.31
3Oct2017_Oakland_Oyster3	Oakland Bay	47.2339	-123.089	2017-10-03	3	R	0	0	0	49.06	75.08
3Oct2017_Oakland_Oyster3	Oakland Bay	47.2339	-123.089	2017-10-03	3	L	0	0	0	54.43	84.07
3Oct2017_Oakland_Oyster4	Oakland Bay	47.2339	-123.089	2017-10-03	4	R	0	0	0	44.51	77.72
3Oct2017_Oakland_Oyster4	Oakland Bay	47.2339	-123.089	2017-10-03	4	L	0	0	0	46.43	92.4
3Oct2017_Oakland_Oyster5	Oakland Bay	47.2339	-123.089	2017-10-03	5	R	0	0	0	40.08	61.8
3Oct2017_Oakland_Oyster5	Oakland Bay	47.2339	-123.089	2017-10-03	5	L	0	0	0	44.24	72.84
3Oct2017_Oakland_Oyster6	Oakland Bay	47.2339	-123.089	2017-10-03	6	R	0	0	0	49.27	79.39
3Oct2017_Oakland_Oyster6	Oakland Bay	47.2339	-123.089	2017-10-03	6	L	0	0	0	51.01	84.24
3Oct2017_Oakland_Oyster7	Oakland Bay	47.2339	-123.089	2017-10-03	7	R	yes	0	yes	46.56	75.28
3Oct2017_Oakland_Oyster7	Oakland Bay	47.2339	-123.089	2017-10-03	7	L	yes	0	0	48.12	83.77
3Oct2017_Oakland_Oyster8	Oakland Bay	47.2339	-123.089	2017-10-03	8	R	0	0	0	41.03	72.59
3Oct2017_Oakland_Oyster8	Oakland Bay	47.2339	-123.089	2017-10-03	8	L	0	0	0	47.07	78.46
3Oct2017_Oakland_Oyster9	Oakland Bay	47.2339	-123.089	2017-10-03	9	R	0	0	0	45.68	73.73
3Oct2017_Oakland_Oyster9	Oakland Bay	47.2339	-123.089	2017-10-03	9	L	0	0	0	51	79.12
3Oct2017_Oakland_Oyster10	Oakland Bay	47.2339	-123.089	2017-10-03	10	R	yes	0	yes	40.99	57.73
3Oct2017_Oakland_Oyster10	Oakland Bay	47.2339	-123.089	2017-10-03	10	L	yes	0	0	44.2	65.43
3Oct2017_Oakland_Oyster11	Oakland Bay	47.2339	-123.089	2017-10-03	11	R	yes	0	0	54.49	69.96
3Oct2017_Oakland_Oyster11	Oakland Bay	47.2339	-123.089	2017-10-03	11	L	0	0	0	54.83	79.27
3Oct2017_Oakland_Oyster12	Oakland Bay	47.2339	-123.089	2017-10-03	12	R	yes	0	0	45.46	80.53
3Oct2017_Oakland_Oyster12	Oakland Bay	47.2339	-123.089	2017-10-03	12	L	yes	0	0	46.7	85.57
3Oct2017_Oakland_Oyster13	Oakland Bay	47.2339	-123.089	2017-10-03	13	R	yes	0	0	58.11	65.08
3Oct2017_Oakland_Oyster13	Oakland Bay	47.2339	-123.089	2017-10-03	13	L	0	0	0	50.11	72.45
3Oct2017_Oakland_Oyster14	Oakland Bay	47.2339	-123.089	2017-10-03	14	R	0	0	0	51.38	64.1
3Oct2017_Oakland_Oyster14	Oakland Bay	47.2339	-123.089	2017-10-03	14	L	0	0	0	54.03	71.89
3Oct2017_Oakland_Oyster15	Oakland Bay	47.2339	-123.089	2017-10-03	15	R	0	0	yes	46.08	73.62
3Oct2017_Oakland_Oyster15	Oakland Bay	47.2339	-123.089	2017-10-03	15	L	0	0	yes	53.39	83.71
3Oct2017_Oakland_Oyster16	Oakland Bay	47.2339	-123.089	2017-10-03	16	R	yes	0	0	45.29	64.81
3Oct2017_Oakland_Oyster16	Oakland Bay	47.2339	-123.089	2017-10-03	16	L	yes	0	0	50.82	72.29
3Oct2017_Oakland_Oyster17	Oakland Bay	47.2339	-123.089	2017-10-03	17	R	0	0	0	40.17	67.59
3Oct2017_Oakland_Oyster17	Oakland Bay	47.2339	-123.089	2017-10-03	17	L	yes	0	0	45.97	78.15
3Oct2017_Oakland_Oyster18	Oakland Bay	47.2339	-123.089	2017-10-03	18	R	0	0	0	54.91	66.77
3Oct2017_Oakland_Oyster18	Oakland Bay	47.2339	-123.089	2017-10-03	18	L	0	0	0	54.32	76.18
3Oct2017_Oakland_Oyster19	Oakland Bay	47.2339	-123.089	2017-10-03	19	R	yes	0	0	42.81	63.81
3Oct2017_Oakland_Oyster19	Oakland Bay	47.2339	-123.089	2017-10-03	19	L	yes	0	0	45.86	73.58
3Oct2017_Oakland_Oyster20	Oakland Bay	47.2339	-123.089	2017-10-03	20	R	yes	0	0	46.37	74.47
3Oct2017_Oakland_Oyster20	Oakland Bay	47.2339	-123.089	2017-10-03	20	L	yes	0	0	50.9	85.12
3Oct2017_Oakland_Oyster21	Oakland Bay	47.2339	-123.089	2017-10-03	21	R	yes	0	0	46.33	70.99
3Oct2017_Oakland_Oyster21	Oakland Bay	47.2339	-123.089	2017-10-03	21	L	yes	0	0	41.72	83.9
3Oct2017_Oakland_Oyster22	Oakland Bay	47.2339	-123.089	2017-10-03	22	R	yes	0	0	34.99	68.52
3Oct2017_Oakland_Oyster22	Oakland Bay	47.2339	-123.089	2017-10-03	22	L	0	0	0	38.08	75.66
3Oct2017_Oakland_Oyster23	Oakland Bay	47.2339	-123.089	2017-10-03	23	R	yes	0	yes	44.33	80.04
3Oct2017_Oakland_Oyster23	Oakland Bay	47.2339	-123.089	2017-10-03	23	L	yes	0	0	48.26	35.15
3Oct2017_Oakland_Oyster24	Oakland Bay	47.2339	-123.089	2017-10-03	24	R	0	0	0	43.81	77.74
3Oct2017_Oakland_Oyster24	Oakland Bay	47.2339	-123.089	2017-10-03	24	L	0	0	0	52.51	86.69
3Oct2017_Oakland_Oyster25	Oakland Bay	47.2339	-123.089	2017-10-03	25	R	yes	0	0	39.51	57.81
3Oct2017_Oakland_Oyster25	Oakland Bay	47.2339	-123.089	2017-10-03	25	L	0	0	0	41.72	69.81
21Dec2017_Totten_Oyster1	Totten Inlet	47.1478	-123.072	2017-12-21	1	R	0	0	0	77.17	47.42
21Dec2017_Totten_Oyster1	Totten Inlet	47.1478	-123.072	2017-12-21	1	L	0	0	0	80.41	52.59
21Dec2017_Totten_Oyster2	Totten Inlet	47.1478	-123.072	2017-12-21	2	R	0	0	0	74.53	56.4
21Dec2017_Totten_Oyster2	Totten Inlet	47.1478	-123.072	2017-12-21	2	L	0	0	0	86.59	59.6
21Dec2017_Totten_Oyster3	Totten Inlet	47.1478	-123.072	2017-12-21	3	R	0	yes	0	74.89	49.56
21Dec2017_Totten_Oyster3	Totten Inlet	47.1478	-123.072	2017-12-21	3	L	0	0	0	84.84	55.85
21Dec2017_Totten_Oyster4	Totten Inlet	47.1478	-123.072	2017-12-21	4	R	0	0	0	59.51	54.98
21Dec2017_Totten_Oyster4	Totten Inlet	47.1478	-123.072	2017-12-21	4	L	0	0	0	no	62.23
21Dec2017_Totten_Oyster5	Totten Inlet	47.1478	-123.072	2017-12-21	5	R	0	yes	0	78.13	52.1
21Dec2017_Totten_Oyster5	Totten Inlet	47.1478	-123.072	2017-12-21	5	L	0	yes	0	92.05	52.4
21Dec2017_Totten_Oyster6	Totten Inlet	47.1478	-123.072	2017-12-21	6	R	0	0	0	72.61	58.42
21Dec2017_Totten_Oyster6	Totten Inlet	47.1478	-123.072	2017-12-21	6	L	0	yes	0	81.29	62.38
21Dec2017_Totten_Oyster7	Totten Inlet	47.1478	-123.072	2017-12-21	7	R	0	0	0	69.71	55.1
21Dec2017_Totten_Oyster7	Totten Inlet	47.1478	-123.072	2017-12-21	7	L	0	0	0	80	55.65
21Dec2017_Totten_Oyster8	Totten Inlet	47.1478	-123.072	2017-12-21	8	R	0	0	0	63.88	53.09
21Dec2017_Totten_Oyster8	Totten Inlet	47.1478	-123.072	2017-12-21	8	L	0	0	0	69.57	57.08
21Dec2017_Totten_Oyster9	Totten Inlet	47.1478	-123.072	2017-12-21	9	R	0	yes	0	57.05	47.81
21Dec2017_Totten_Oyster9	Totten Inlet	47.1478	-123.072	2017-12-21	9	L	0	0	0	64.53	55.18
21Dec2017_Totten_Oyster10	Totten Inlet	47.1478	-123.072	2017-12-21	10	R	0	0	0	73.52	55.44
21Dec2017_Totten_Oyster10	Totten Inlet	47.1478	-123.072	2017-12-21	10	L	0	0	0	78.03	63.04
21Dec2017_Totten_Oyster11	Totten Inlet	47.1478	-123.072	2017-12-21	11	R	0	0	0	70.24	50.15
21Dec2017_Totten_Oyster11	Totten Inlet	47.1478	-123.072	2017-12-21	11	L	0	0	0	70.19	52.65
21Dec2017_Totten_Oyster12	Totten Inlet	47.1478	-123.072	2017-12-21	12	R	0	yes	0	79.06	53.7
21Dec2017_Totten_Oyster12	Totten Inlet	47.1478	-123.072	2017-12-21	12	L	0	yes	0	95.87	59.51
21Dec2017_Totten_Oyster13	Totten Inlet	47.1478	-123.072	2017-12-21	13	R	0	yes	0	59.12	44.02
21Dec2017_Totten_Oyster13	Totten Inlet	47.1478	-123.072	2017-12-21	13	L	0	yes	0	65.05	45.5
21Dec2017_Totten_Oyster14	Totten Inlet	47.1478	-123.072	2017-12-21	14	R	0	0	0	74.63	37.32
21Dec2017_Totten_Oyster14	Totten Inlet	47.1478	-123.072	2017-12-21	14	L	0	0	0	79.04	47.45
21Dec2017_Totten_Oyster15	Totten Inlet	47.1478	-123.072	2017-12-21	15	R	0	yes	0	70.45	53.59
21Dec2017_Totten_Oyster15	Totten Inlet	47.1478	-123.072	2017-12-21	15	L	0	yes	0	79.71	55.72
21Dec2017_Totten_Oyster16	Totten Inlet	47.1478	-123.072	2017-12-21	16	R	0	0	0	no	52.38
21Dec2017_Totten_Oyster16	Totten Inlet	47.1478	-123.072	2017-12-21	16	L	0	0	0	70.6	50.52
21Dec2017_Totten_Oyster17	Totten Inlet	47.1478	-123.072	2017-12-21	17	R	0	0	0	61.56	46.19
21Dec2017_Totten_Oyster17	Totten Inlet	47.1478	-123.072	2017-12-21	17	L	0	0	0	72.33	49.65
21Dec2017_Totten_Oyster18	Totten Inlet	47.1478	-123.072	2017-12-21	18	R	0	0	0	78.49	57.31
21Dec2017_Totten_Oyster18	Totten Inlet	47.1478	-123.072	2017-12-21	18	L	0	0	0	93.7	60.93
21Dec2017_Totten_Oyster19	Totten Inlet	47.1478	-123.072	2017-12-21	19	R	0	0	0	84.91	53.31
21Dec2017_Totten_Oyster19	Totten Inlet	47.1478	-123.072	2017-12-21	19	L	0	0	0	91.76	57.23
21Dec2017_Totten_Oyster20	Totten Inlet	47.1478	-123.072	2017-12-21	20	R	0	yes	0	68	52.83
21Dec2017_Totten_Oyster20	Totten Inlet	47.1478	-123.072	2017-12-21	20	L	0	0	0	77.7	59.08
21Dec2017_Totten_Oyster21	Totten Inlet	47.1478	-123.072	2017-12-21	21	R	0	yes	0	63.5	53.07
21Dec2017_Totten_Oyster21	Totten Inlet	47.1478	-123.072	2017-12-21	21	L	0	yes	0	76.55	53.36
21Dec2017_Totten_Oyster22	Totten Inlet	47.1478	-123.072	2017-12-21	22	R	0	0	0	76.58	47.9
21Dec2017_Totten_Oyster22	Totten Inlet	47.1478	-123.072	2017-12-21	22	L	0	0	0	90.29	55.66
21Dec2017_Totten_Oyster23	Totten Inlet	47.1478	-123.072	2017-12-21	23	R	0	yes	0	76.89	52.16
21Dec2017_Totten_Oyster23	Totten Inlet	47.1478	-123.072	2017-12-21	23	L	0	yes	0	93.17	60.32
21Dec2017_Totten_Oyster24	Totten Inlet	47.1478	-123.072	2017-12-21	24	R	0	0	0	72.4	57.64
21Dec2017_Totten_Oyster24	Totten Inlet	47.1478	-123.072	2017-12-21	24	L	0	0	0	79.33	61.87
21Dec2017_Totten_Oyster25	Totten Inlet	47.1478	-123.072	2017-12-21	25	R	0	0	0	60.26	45.23
21Dec2017_Totten_Oyster25	Totten Inlet	47.1478	-123.072	2017-12-21	25	L	0	0	0	71.54	49.41
21Dec2017_Totten_Oyster26	Totten Inlet	47.1478	-123.072	2017-12-21	26	R	0	0	0	72.21	38.91
21Dec2017_Totten_Oyster26	Totten Inlet	47.1478	-123.072	2017-12-21	26	L	0	0	0	84.43	44.27
21Dec2017_Totten_Oyster27	Totten Inlet	47.1478	-123.072	2017-12-21	27	R	0	yes	0	66.94	49.51
21Dec2017_Totten_Oyster27	Totten Inlet	47.1478	-123.072	2017-12-21	27	L	0	0	0	78.09	53.9
21Dec2017_Totten_Oyster28	Totten Inlet	47.1478	-123.072	2017-12-21	28	R	0	0	0	66.09	57.59
21Dec2017_Totten_Oyster28	Totten Inlet	47.1478	-123.072	2017-12-21	28	L	0	0	0	78.48	63.74
21Dec2017_Totten_Oyster29	Totten Inlet	47.1478	-123.072	2017-12-21	29	R	0	0	0	67.5	55.19
21Dec2017_Totten_Oyster29	Totten Inlet	47.1478	-123.072	2017-12-21	29	L	0	0	0	79.88	58.6
21Dec2017_Totten_Oyster30	Totten Inlet	47.1478	-123.072	2017-12-21	30	R	0	0	0	71.88	37.81
21Dec2017_Totten_Oyster30	Totten Inlet	47.1478	-123.072	2017-12-21	30	L	0	0	0	96.36	57.37
21Dec2017_Totten_Oyster31	Totten Inlet	47.1478	-123.072	2017-12-21	31	R	0	0	0	84.24	49.12
21Dec2017_Totten_Oyster31	Totten Inlet	47.1478	-123.072	2017-12-21	31	L	0	0	0	93	53.16
21Dec2017_Totten_Oyster32	Totten Inlet	47.1478	-123.072	2017-12-21	32	R	0	yes	0	68	48.94
21Dec2017_Totten_Oyster32	Totten Inlet	47.1478	-123.072	2017-12-21	32	L	0	yes	0	79.33	52.12
21Dec2017_Totten_Oyster33	Totten Inlet	47.1478	-123.072	2017-12-21	33	R	0	yes	0	64.22	44.19
21Dec2017_Totten_Oyster33	Totten Inlet	47.1478	-123.072	2017-12-21	33	L	0	0	0	76.69	46.11
21Dec2017_Totten_Oyster34	Totten Inlet	47.1478	-123.072	2017-12-21	34	R	0	0	0	61.79	48.28
21Dec2017_Totten_Oyster34	Totten Inlet	47.1478	-123.072	2017-12-21	34	L	0	0	0	79.42	54.82
21Dec2017_Totten_Oyster35	Totten Inlet	47.1478	-123.072	2017-12-21	35	R	0	0	0	65.38	50.23
21Dec2017_Totten_Oyster35	Totten Inlet	47.1478	-123.072	2017-12-21	35	L	0	0	0	71.36	54.49
21Dec2017_Totten_Oyster36	Totten Inlet	47.1478	-123.072	2017-12-21	36	R	0	0	0	79.36	45.12
21Dec2017_Totten_Oyster36	Totten Inlet	47.1478	-123.072	2017-12-21	36	L	0	0	0	98.42	50.31
21Dec2017_Totten_Oyster37	Totten Inlet	47.1478	-123.072	2017-12-21	37	R	0	0	0	68.97	44.3
21Dec2017_Totten_Oyster37	Totten Inlet	47.1478	-123.072	2017-12-21	37	L	0	0	0	72.86	48.18
21Dec2017_Totten_Oyster38	Totten Inlet	47.1478	-123.072	2017-12-21	38	R	0	yes	0	70.98	49.17
21Dec2017_Totten_Oyster38	Totten Inlet	47.1478	-123.072	2017-12-21	38	L	0	yes	0	75.03	55.84
21Dec2017_Totten_Oyster39	Totten Inlet	47.1478	-123.072	2017-12-21	39	R	0	0	0	67.94	48.25
21Dec2017_Totten_Oyster39	Totten Inlet	47.1478	-123.072	2017-12-21	39	L	0	0	0	69.1	49.58
21Dec2017_Totten_Oyster40	Totten Inlet	47.1478	-123.072	2017-12-21	40	R	0	0	0	72.67	55.07
21Dec2017_Totten_Oyster40	Totten Inlet	47.1478	-123.072	2017-12-21	40	L	0	0	0	75.57	56.24
28Jan2018_Oakland_Oyster1	Oakland Bay	47.2339	-123.089	2018-01-28	1	R	yes	0	0	49.87	118.54
28Jan2018_Oakland_Oyster1	Oakland Bay	47.2339	-123.089	2018-01-28	1	L	yes	0	0	55.14	129.77
28Jan2018_Oakland_Oyster2	Oakland Bay	47.2339	-123.089	2018-01-28	2	R	yes	0	0	58.04	94.06
28Jan2018_Oakland_Oyster2	Oakland Bay	47.2339	-123.089	2018-01-28	2	L	0	0	0	63.88	105.13
28Jan2018_Oakland_Oyster3	Oakland Bay	47.2339	-123.089	2018-01-28	3	R	0	0	0	42.86	96.41
28Jan2018_Oakland_Oyster3	Oakland Bay	47.2339	-123.089	2018-01-28	3	L	0	0	0	48.55	109.57
28Jan2018_Oakland_Oyster4	Oakland Bay	47.2339	-123.089	2018-01-28	4	R	yes	0	0	39.92	75.99
28Jan2018_Oakland_Oyster4	Oakland Bay	47.2339	-123.089	2018-01-28	4	L	yes	0	0	45.74	78.5
28Jan2018_Oakland_Oyster5	Oakland Bay	47.2339	-123.089	2018-01-28	5	R	yes	0	0	31.93	62.74
28Jan2018_Oakland_Oyster5	Oakland Bay	47.2339	-123.089	2018-01-28	5	L	yes	0	0	36.72	57.3
28Jan2018_Oakland_Oyster6	Oakland Bay	47.2339	-123.089	2018-01-28	6	R	0	0	0	50.09	70.3
28Jan2018_Oakland_Oyster6	Oakland Bay	47.2339	-123.089	2018-01-28	6	L	0	0	0	55.37	78.63
28Jan2018_Oakland_Oyster7	Oakland Bay	47.2339	-123.089	2018-01-28	7	R	0	0	0	46.89	81.27
28Jan2018_Oakland_Oyster7	Oakland Bay	47.2339	-123.089	2018-01-28	7	L	0	0	0	51.98	81.77
28Jan2018_Oakland_Oyster8	Oakland Bay	47.2339	-123.089	2018-01-28	8	R	0	0	0	49.47	74.53
28Jan2018_Oakland_Oyster8	Oakland Bay	47.2339	-123.089	2018-01-28	8	L	0	0	0	54.3	88.78
28Jan2018_Oakland_Oyster9	Oakland Bay	47.2339	-123.089	2018-01-28	9	R	0	0	0	54.75	73.21
28Jan2018_Oakland_Oyster9	Oakland Bay	47.2339	-123.089	2018-01-28	9	L	yes	0	0	48.15	75.07
28Jan2018_Oakland_Oyster10	Oakland Bay	47.2339	-123.089	2018-01-28	10	R	0	0	0	40.79	71.73
28Jan2018_Oakland_Oyster10	Oakland Bay	47.2339	-123.089	2018-01-28	10	L	0	0	0	49.1	75.71
28Jan2018_Oakland_Oyster11	Oakland Bay	47.2339	-123.089	2018-01-28	11	R	yes	0	0	49.2	80.46
28Jan2018_Oakland_Oyster11	Oakland Bay	47.2339	-123.089	2018-01-28	11	L	0	0	0	48.2	81.62
28Jan2018_Oakland_Oyster12	Oakland Bay	47.2339	-123.089	2018-01-28	12	R	0	0	0	50.68	77.74
28Jan2018_Oakland_Oyster12	Oakland Bay	47.2339	-123.089	2018-01-28	12	L	0	0	0	52.99	81.41
28Jan2018_Oakland_Oyster13	Oakland Bay	47.2339	-123.089	2018-01-28	13	R	0	0	0	52.32	60.32
28Jan2018_Oakland_Oyster13	Oakland Bay	47.2339	-123.089	2018-01-28	13	L	0	0	0	50.96	57.81
28Jan2018_Oakland_Oyster14	Oakland Bay	47.2339	-123.089	2018-01-28	14	R	0	0	0	45.4	72.9
28Jan2018_Oakland_Oyster14	Oakland Bay	47.2339	-123.089	2018-01-28	14	L	0	0	0	49.15	76.62
28Jan2018_Oakland_Oyster15	Oakland Bay	47.2339	-123.089	2018-01-28	15	R	0	0	0	55.7	91.67
28Jan2018_Oakland_Oyster15	Oakland Bay	47.2339	-123.089	2018-01-28	15	L	0	0	0	47.87	79.18
28Jan2018_Oakland_Oyster16	Oakland Bay	47.2339	-123.089	2018-01-28	16	R	yes	0	0	30.89	52.16
28Jan2018_Oakland_Oyster16	Oakland Bay	47.2339	-123.089	2018-01-28	16	L	yes	0	0	35.18	52.36
28Jan2018_Oakland_Oyster17	Oakland Bay	47.2339	-123.089	2018-01-28	17	R	yes	0	0	41.18	66.04
28Jan2018_Oakland_Oyster17	Oakland Bay	47.2339	-123.089	2018-01-28	17	L	yes	0	0	44.56	66.39
28Jan2018_Oakland_Oyster18	Oakland Bay	47.2339	-123.089	2018-01-28	18	R	0	0	0	41.98	64.69
28Jan2018_Oakland_Oyster18	Oakland Bay	47.2339	-123.089	2018-01-28	18	L	0	0	0	49.21	70.22
28Jan2018_Oakland_Oyster19	Oakland Bay	47.2339	-123.089	2018-01-28	19	R	0	0	0	46.55	67.49
28Jan2018_Oakland_Oyster19	Oakland Bay	47.2339	-123.089	2018-01-28	19	L	0	0	0	53.99	65.53
28Jan2018_Oakland_Oyster20	Oakland Bay	47.2339	-123.089	2018-01-28	20	R	yes	0	0	48.46	85.49
28Jan2018_Oakland_Oyster20	Oakland Bay	47.2339	-123.089	2018-01-28	20	L	0	0	0	51.24	82.82
28Jan2018_Oakland_Oyster21	Oakland Bay	47.2339	-123.089	2018-01-28	21	R	0	0	0	60.8	93.32
28Jan2018_Oakland_Oyster21	Oakland Bay	47.2339	-123.089	2018-01-28	21	L	yes	0	0	61.8	95.84
28Jan2018_Oakland_Oyster22	Oakland Bay	47.2339	-123.089	2018-01-28	22	R	yes	0	0	51.37	89.27
28Jan2018_Oakland_Oyster22	Oakland Bay	47.2339	-123.089	2018-01-28	22	L	yes	0	0	52.19	100.1
28Jan2018_Oakland_Oyster23	Oakland Bay	47.2339	-123.089	2018-01-28	23	R	0	0	0	34.09	49.91
28Jan2018_Oakland_Oyster23	Oakland Bay	47.2339	-123.089	2018-01-28	23	L	0	0	0	36.91	48.82
28Jan2018_Oakland_Oyster24	Oakland Bay	47.2339	-123.089	2018-01-28	24	R	0	0	0	44.81	69.99
28Jan2018_Oakland_Oyster24	Oakland Bay	47.2339	-123.089	2018-01-28	24	L	yes	0	0	48.1	81.45
28Jan2018_Oakland_Oyster25	Oakland Bay	47.2339	-123.089	2018-01-28	25	R	0	0	0	52.3	77.71
28Jan2018_Oakland_Oyster25	Oakland Bay	47.2339	-123.089	2018-01-28	25	L	0	0	0	56.37	81.15
28Jan2018_Oakland_Oyster26	Oakland Bay	47.2339	-123.089	2018-01-28	26	R	0	0	0	36.3	67.3
28Jan2018_Oakland_Oyster26	Oakland Bay	47.2339	-123.089	2018-01-28	26	L	0	0	0	37.09	74.09
28Jan2018_Oakland_Oyster27	Oakland Bay	47.2339	-123.089	2018-01-28	27	R	yes	0	0	46.89	76.68
28Jan2018_Oakland_Oyster27	Oakland Bay	47.2339	-123.089	2018-01-28	27	L	yes	0	0	53.86	78.57
28Jan2018_Oakland_Oyster28	Oakland Bay	47.2339	-123.089	2018-01-28	28	R	yes	0	0	41.18	55.12
28Jan2018_Oakland_Oyster28	Oakland Bay	47.2339	-123.089	2018-01-28	28	L	yes	0	0	44.74	55.78
28Jan2018_Oakland_Oyster29	Oakland Bay	47.2339	-123.089	2018-01-28	29	R	yes	0	0	56.54	98.5
28Jan2018_Oakland_Oyster29	Oakland Bay	47.2339	-123.089	2018-01-28	29	L	yes	0	0	61.1	100.53
28Jan2018_Oakland_Oyster30	Oakland Bay	47.2339	-123.089	2018-01-28	30	R	0	0	0	56	67.98
28Jan2018_Oakland_Oyster30	Oakland Bay	47.2339	-123.089	2018-01-28	30	L	yes	0	0	60.59	82.57
28Jan2018_Oakland_Oyster31	Oakland Bay	47.2339	-123.089	2018-01-28	31	R	0	0	0	65	65.61
28Jan2018_Oakland_Oyster31	Oakland Bay	47.2339	-123.089	2018-01-28	31	L	0	0	0	60.85	63.38
28Jan2018_Oakland_Oyster32	Oakland Bay	47.2339	-123.089	2018-01-28	32	R	0	0	0	38.75	69.88
28Jan2018_Oakland_Oyster32	Oakland Bay	47.2339	-123.089	2018-01-28	32	L	0	0	0	46.53	80.33
28Jan2018_Oakland_Oyster33	Oakland Bay	47.2339	-123.089	2018-01-28	33	R	0	0	0	47.8	67.71
28Jan2018_Oakland_Oyster33	Oakland Bay	47.2339	-123.089	2018-01-28	33	L	0	0	0	49.86	94.79
28Jan2018_Oakland_Oyster34	Oakland Bay	47.2339	-123.089	2018-01-28	34	R	0	0	0	41.7	63.12
28Jan2018_Oakland_Oyster34	Oakland Bay	47.2339	-123.089	2018-01-28	34	L	0	0	0	39.43	69.08
28Jan2018_Oakland_Oyster35	Oakland Bay	47.2339	-123.089	2018-01-28	35	R	0	0	0	50.93	93.28
28Jan2018_Oakland_Oyster35	Oakland Bay	47.2339	-123.089	2018-01-28	35	L	yes	0	0	55.37	96.89
28Jan2018_Oakland_Oyster36	Oakland Bay	47.2339	-123.089	2018-01-28	36	R	0	0	0	41.07	64.47
28Jan2018_Oakland_Oyster36	Oakland Bay	47.2339	-123.089	2018-01-28	36	L	0	0	0	43.42	72.05
28Jan2018_Oakland_Oyster37	Oakland Bay	47.2339	-123.089	2018-01-28	37	R	0	0	0	43.87	86.31
28Jan2018_Oakland_Oyster37	Oakland Bay	47.2339	-123.089	2018-01-28	37	L	0	0	0	56.33	94.47
28Jan2018_Oakland_Oyster38	Oakland Bay	47.2339	-123.089	2018-01-28	38	R	0	0	0	49.67	65.66
28Jan2018_Oakland_Oyster38	Oakland Bay	47.2339	-123.089	2018-01-28	38	L	0	0	0	59.5	81.85
28Jan2018_Oakland_Oyster39	Oakland Bay	47.2339	-123.089	2018-01-28	39	R	0	0	0	54.61	68.14
28Jan2018_Oakland_Oyster39	Oakland Bay	47.2339	-123.089	2018-01-28	39	L	0	0	0	57.03	60.09
28Jan2018_Oakland_Oyster40	Oakland Bay	47.2339	-123.089	2018-01-28	40	R	0	0	0	39.23	69.17
28Jan2018_Oakland_Oyster40	Oakland Bay	47.2339	-123.089	2018-01-28	40	L	0	0	0	45.33	71.87
28Jan2018_Oakland_Oyster41	Oakland Bay	47.2339	-123.089	2018-01-28	41	R	0	0	0	44.21	73.02
28Jan2018_Oakland_Oyster41	Oakland Bay	47.2339	-123.089	2018-01-28	41	L	0	0	0	53.07	72.63
28Jan2018_Oakland_Oyster42	Oakland Bay	47.2339	-123.089	2018-01-28	42	R	0	0	0	53.99	79.54
28Jan2018_Oakland_Oyster42	Oakland Bay	47.2339	-123.089	2018-01-28	42	L	yes	0	0	59.61	85.36
28Jan2018_Oakland_Oyster43	Oakland Bay	47.2339	-123.089	2018-01-28	43	R	yes	0	0	38.54	93.84
28Jan2018_Oakland_Oyster43	Oakland Bay	47.2339	-123.089	2018-01-28	43	L	yes	0	0	53.75	113.57
28Jan2018_Oakland_Oyster44	Oakland Bay	47.2339	-123.089	2018-01-28	44	R	0	0	0	33.25	62.19
28Jan2018_Oakland_Oyster44	Oakland Bay	47.2339	-123.089	2018-01-28	44	L	yes	0	0	42.07	66.48
